# Supplementary material for: Proposal of a Mathematical Model to Monitor Body Mass over Time in Subjects on a Diet
Source: Nutrients. 2022 Aug 30;14(17):3575. doi: 10.3390/nu14173575 (PMC9460375; doi:10.3390/nu14173575)
Supplement: Supplementary file 1 [file nutrients-14-03575-s001.zip]

Archive with 1 entries (1 files):
- nutrients-1849269-supplementary.pdf
